# Supplementary material for: The French Muséum national d’histoire naturelle vascular plant herbarium collection dataset
Source: Sci Data. 2017 Feb 14;4:170016. doi: 10.1038/sdata.2017.16 (PMC5308200; doi:10.1038/sdata.2017.16)
Supplement: Supplementary file 1 [file sdata201716-isa1.zip]

Archive with 3 entries (3 files):
- i_Investigation.txt
- s_study_Le_Bras.txt
- a_assay_Le_Bras.txt
