# Supplementary material for: The French Muséum national d’histoire naturelle vascular plant herbarium collection dataset
Source: Sci Data. 2017 Feb 14;4:170016. doi: 10.1038/sdata.2017.16 (PMC5308200; doi:10.1038/sdata.2017.16)
Supplement: Supplementary file 1 [file sdata201716-isa1.zip › i_Investigation.txt]

# Investigation File generated for Scientific Data with Investigation File Authoring Tool version 0.1.0 on 24/01/2017 - This metadata file is CC0
ONTOLOGY SOURCE REFERENCE
Term Source Name	NCBITAXON	ERO	OBI
Term Source File	http://data.bioontology.org/ontologies/NCBITAXON	http://data.bioontology.org/ontologies/ERO	http://data.bioontology.org/ontologies/OBI
Term Source Version	2016AA	2013-08-02	2014-08-18
Term Source Description	National Center for Biotechnology Information (NCBI) Organismal Classification	Eagle-I Research Resource Ontology	Ontology for Biomedical Investigations
INVESTIGATION
Investigation Identifier
Investigation Title
Investigation Description
Investigation Submission Date
Investigation Public Release Date
INVESTIGATION PUBLICATIONS
Investigation PubMed ID
Investigation Publication DOI
Investigation Publication Author List
Investigation Publication Title
Investigation Publication Status
Investigation Publication Status Term Accession Number
Investigation Publication Status Term Source REF
INVESTIGATION CONTACTS
Investigation Person Last Name
Investigation Person Mid Initials
Investigation Person First Name
Investigation Person Address
Investigation Person Phone
Investigation Person Fax
Investigation Person Email
Investigation Person Affiliation
Investigation Person Roles
Investigation Person Roles Term Accession Number
Investigation Person Roles Term Source REF
STUDY
Study Identifier	10.1038/sdata.2017.16
Study Title	The French Muséum national d’histoire naturelle vascular plant herbarium collection dataset
Study Submission Date	07/06/2016
Study Public Release Date	14/02/2017
Study Description	http://www.nature.com/articles/sdata201716#abstract
Study File Name	s_study_Le_Bras.txt
Comment[Subject Keywords]	//;//;//;//;//
Comment[Manuscript Licence]	CC BY-4.0
Comment[Experimental Metadata Licence]	CC0
Comment[Supplementary Information File Name]		Supplementary Information
Comment[Supplementary Information File Type]	x-zip-compressed	msword
Comment[Supplementary Information File URL]	http://www.nature.com/articles/sdata201716#supplementary-information	http://www.nature.com/articles/sdata201716#supplementary-information
Comment[Data Repository]	The Global Biodiversity Information Facility
Comment[Data Record Accession]	doi:10.15468/nc6rxy
Comment[Data Record URI]	http://dx.doi.org/10.15468/nc6rxy
STUDY DESIGN DESCRIPTORS
Study Design Type	data integration objective	database creation objective
Study Design Type Term Accession Number	ERO:0100092	http://www.ebi.ac.uk/efo/swo/SWO_0000509
Study Design Type Term Source REF	ERO	ERO
STUDY PUBLICATIONS
Study PubMed ID
Study Publication DOI
Study Publication Author List
Study Publication Title
Study Publication Status
Study Publication Status Term Accession Number
Study Publication Status Term Source REF
STUDY FACTORS
Study Factor Name
Study Factor Type
Study Factor Type Term Accession Number
Study Factor Type Term Source REF
STUDY ASSAYS
Study Assay Measurement Type	taxonomic inventory
Study Assay Measurement Type Term Accession Number	""
Study Assay Measurement Type Term Source REF	""
Study Assay Technology Type	digital curation
Study Assay Technology Type Term Accession Number	OBI:0302914
Study Assay Technology Type Term Source REF	OBI
Study Assay Technology Platform	""
Study Assay File Name	a_assay_Le_Bras.txt
STUDY PROTOCOLS
Study Protocol Name	Databasing of the physical collection	Databased samples collection and preservation methods
Study Protocol Type	digital curation	digital curation
Study Protocol Type Term Accession Number	OBI:0302914	OBI:0302914
Study Protocol Type Term Source REF	OBI	OBI
Study Protocol Description		
Study Protocol URI	""	""
Study Protocol Version		
Study Protocol Parameters Name	""	""
Study Protocol Parameters Name Term Accession Number	""	""
Study Protocol Parameters Name Term Source REF	""	""
Study Protocol Components Name	""	""
Study Protocol Components Type	""	""
Study Protocol Components Type Term Accession Number	""	""
Study Protocol Components Type Term Source REF	""	""
STUDY CONTACTS
Study Person Last Name	Le Bras	Pignal	Jeanson	Muller	Aupic	Carré	Flament	Gaudeul	Gonçalves	Invernón	Jabbour	Lerat	Lowry	Offroy	Pimparé	Poncy	Rouhan	Haevermans
Study Person First Name	Gwenaël	Marc	Marc L.	Serge	Cécile	Benoît	Grégoire	Myriam	Claudia	Vanessa R.	Florian	Elodie	Porter P.	Bérangère	Eva Pérez	Odile	Germinal	Thomas
Study Person Mid Initials																		
Study Person Email	lebras@mnhn.fr	""	""	""	""	""	""	""	""	""	""	""	""	""	""	""	""	""
Study Person Phone																		
Study Person Fax																		
Study Person Address																		
Study Person Affiliation	Direction des collections, Muséum national d’histoire naturelle, CP 39, 57 rue Cuvier, Paris, Cedex 05 75231, France	Direction des collections, Muséum national d’histoire naturelle, CP 39, 57 rue Cuvier, Paris, Cedex 05 75231, France	Direction des collections, Muséum national d’histoire naturelle, CP 39, 57 rue Cuvier, Paris, Cedex 05 75231, France	Sorbonne Université, UPMC Univ Paris 06, MNHN, CNRS, EPHE, Institut de Systématique, Évolution, Biodiversité (ISYEB), CP39, 57 rue Cuvier, Paris, Cedex 05 75231, France	Direction des collections, Muséum national d’histoire naturelle, CP 39, 57 rue Cuvier, Paris, Cedex 05 75231, France	Archéozoologie, archéobotanique UMR 7209 (LaBex BCDiv) Centre National de la Recherche Scientifique—CNRS, Muséum national d’histoire naturelle, CP 39, 57 rue Cuvier, Paris, Cedex 05 75231, France	Direction des collections, Muséum national d’histoire naturelle, CP 39, 57 rue Cuvier, Paris, Cedex 05 75231, France	Sorbonne Université, UPMC Univ Paris 06, MNHN, CNRS, EPHE, Institut de Systématique, Évolution, Biodiversité (ISYEB), CP39, 57 rue Cuvier, Paris, Cedex 05 75231, France	Direction des collections, Muséum national d’histoire naturelle, CP 39, 57 rue Cuvier, Paris, Cedex 05 75231, France	Direction des collections, Muséum national d’histoire naturelle, CP 39, 57 rue Cuvier, Paris, Cedex 05 75231, France	Sorbonne Université, UPMC Univ Paris 06, MNHN, CNRS, EPHE, Institut de Systématique, Évolution, Biodiversité (ISYEB), CP39, 57 rue Cuvier, Paris, Cedex 05 75231, France	Direction des collections, Muséum national d’histoire naturelle, CP 39, 57 rue Cuvier, Paris, Cedex 05 75231, France	Sorbonne Université, UPMC Univ Paris 06, MNHN, CNRS, EPHE, Institut de Systématique, Évolution, Biodiversité (ISYEB), CP39, 57 rue Cuvier, Paris, Cedex 05 75231, France	Direction des collections, Muséum national d’histoire naturelle, CP 39, 57 rue Cuvier, Paris, Cedex 05 75231, France	Direction des collections, Muséum national d’histoire naturelle, CP 39, 57 rue Cuvier, Paris, Cedex 05 75231, France	Sorbonne Université, UPMC Univ Paris 06, MNHN, CNRS, EPHE, Institut de Systématique, Évolution, Biodiversité (ISYEB), CP39, 57 rue Cuvier, Paris, Cedex 05 75231, France	Sorbonne Université, UPMC Univ Paris 06, MNHN, CNRS, EPHE, Institut de Systématique, Évolution, Biodiversité (ISYEB), CP39, 57 rue Cuvier, Paris, Cedex 05 75231, France	Sorbonne Université, UPMC Univ Paris 06, MNHN, CNRS, EPHE, Institut de Systématique, Évolution, Biodiversité (ISYEB), CP39, 57 rue Cuvier, Paris, Cedex 05 75231, France
Study Person Roles																		
Study Person Roles Term Accession Number																		
Study Person Roles Term Source REF																		
Comment[Study Person ORCID]																		
Comment[Funder]																		
Comment[FundRef ID]																		
Comment[Funder Term Source REF]																		
Comment[Grant Identifier]																		
