# Supplementary material for: The French Muséum national d’histoire naturelle vascular plant herbarium collection dataset
Source: Sci Data. 2017 Feb 14;4:170016. doi: 10.1038/sdata.2017.16 (PMC5308200; doi:10.1038/sdata.2017.16)
Supplement: Supplementary file 1 [file sdata201716-isa1.zip › s_study_Le_Bras.txt]

Source Name	Characteristics[organism]	Term Source REF	Term Accession Number	Protocol REF	Comment[number of specimens]	Comment[project name]	Comment[project dates]	Sample Name
Museum national d histoire naturelle, Paris herbarium	Tracheophyta	NCBITAXON	NCBITaxon:58023	Databasing of the physical collection	120000	Renobota Project 	2008-2013	Renobota
