# Supplementary material for: The French Muséum national d’histoire naturelle vascular plant herbarium collection dataset
Source: Sci Data. 2017 Feb 14;4:170016. doi: 10.1038/sdata.2017.16 (PMC5308200; doi:10.1038/sdata.2017.16)
Supplement: Supplementary file 1 [file sdata201716-isa1.zip › a_assay_Le_Bras.txt]

Sample Name	Protocol REF	Assay Name	Raw Data File	Comment[Data Repository]	Comment[Data Record Accession]	Comment[Data Record URI]
Renobota	Databased samples collection and preservation methods	Renobota	doi:10.15468/nc6rxy	The Global Biodiversity Information Facility	doi:10.15468/nc6rxy	http://dx.doi.org/10.15468/nc6rxy
